# Supplementary material for: The cultural origin of saving behavior
Source: PLoS One. 2018 Sep 12;13(9):e0202290. doi: 10.1371/journal.pone.0202290 (PMC6135367; doi:10.1371/journal.pone.0202290)
Supplement: S1 File — This zip file contains the STATA do-file used to replicate the results of the manuscript. The Understanding Society Survey data can be obtained from: https://www.understandingsociety.ac.uk. (ZIP) [file pone.0202290.s006.zip]

Archive with 14 entries (11 files):
- Stata Codes to Upload/
- Stata Codes to Upload/.DS_Store
- __MACOSX/
- __MACOSX/Stata Codes to Upload/
- __MACOSX/Stata Codes to Upload/._.DS_Store
- Stata Codes to Upload/Cultural_persistence_USS.do
- __MACOSX/Stata Codes to Upload/._Cultural_persistence_USS.do
- Stata Codes to Upload/Final Tables_PlosOne.do
- __MACOSX/Stata Codes to Upload/._Final Tables_PlosOne.do
- Stata Codes to Upload/masterA_05_2018.do
- __MACOSX/Stata Codes to Upload/._masterA_05_2018.do
- Stata Codes to Upload/masterB_05_2018.do
- __MACOSX/Stata Codes to Upload/._masterB_05_2018.do
- __MACOSX/._Stata Codes to Upload
