# Supplementary material for: The cultural origin of saving behavior
Source: PLoS One. 2018 Sep 12;13(9):e0202290. doi: 10.1371/journal.pone.0202290 (PMC6135367; doi:10.1371/journal.pone.0202290)
Supplement: S1 File — This zip file contains the STATA do-file used to replicate the results of the manuscript. The Understanding Society Survey data can be obtained from: https://www.understandingsociety.ac.uk. (ZIP) [file pone.0202290.s006.zip › Stata Codes to Upload/Cultural_persistence_USS.do]

********************************************************************************
*CULTURAL PERSISTANCE AND CHANGE OF WELFARE RELATED BEHAVIOURS: A THREE-GENERATION APPROACH
*
*This do file creates the databases final_uss_wide.dta and final_uss_long.dta that contain all the relevant info from USS
*
*Data: 	Understanding Society Survey, 4 waves
*			xwaveid.dta 												(interview outcomes (e.g. complete interview) and identifiers)	
*			xwavedat.dta 												(time-invariant/stable characteristics of respondents)			 	
*			a_indresp.dta, b_indresp.dta, c_indresp.dta, d_indresp.dta 	(individual responses)
*			a_hhresp.dta, b_hhresp.dta, c_hhresp.dta, d_hhresp.dta  	(household responses)
*			a=wave1, b=wave2, c=wave3, d=wave4 	
*																																												
*Last modification: 10/Nov/2015 (Belen)
********************************************************************************

clear
set more off

global macdata "C:\Users\ozcanb\Dropbox\Understanding Society\Data"
global macuss "C:\Users\ozcanb\Dropbox\Understanding Society\Data\USS_ORIGINAL\UKDA-6614-stata11_se\stata11_se"

********************************************************************************
*Stable characteristics of respondents
*(info taken from database with stable characterisitcs of respondents: xwavedat.dta)
********************************************************************************

**********************
*Valid cases
*(info from xwaveid.dta is merged with info from xwavedat.dta to keep only valid cases)
*(valid = full or proxy interview)
**********************
*We use interview outcome variable to identify valid cases:
tempfile responseoutcome
use "$macuss/xwaveid.dta"
keep pidp a_ivfio b_ivfio c_ivfio d_ivfio
save `responseoutcome'

use "$macuss/xwavedat.dta"
merge 1:1 pidp using `responseoutcome'
drop if _merge==2		// (4257 observation dropped: those not interviewed in any wave)
drop _merge

*We keep those observations with full or proxy interviews in any wave: 
*(n=73 119, i.e. respondents at w1 + respondents added at w2, w3 and w4; the same n is obtained 
*if a_indresp.dta & b_indresp.dta & c_indresp.dta & d_indresp.dta are merged)
keep if a_ivfio==1 | a_ivfio==2 | b_ivfio==1 | b_ivfio==2 | c_ivfio==1 | c_ivfio==2 | ///
	d_ivfio==1 | d_ivfio==2

**********************
*Immigrant generations
**********************
*Country of birth of respondents:
recode ukborn (1 2 3 4 = 1) (5 = 0) (-10 -9 -8 -7 -2 -1 = .)	
label def bin 1 "Yes" 0 "No"
label val ukborn bin
g respondent = 1 if ukborn==1		//33 observations ukborn==1 but plbornc>=5
replace respondent = plbornc if plbornc>=5 & plbornc<997 
label def country 1 "UK" 5 "Ireland" 6 "France" 7 "Germany" 8 "Italy" 9 "Spain" 10 "Poland" ///
	11 "Cyprus" 12 "Turkey" 13 "Australia" 14 "New Zealand" 15 "Canada" 16 "US" ///
	17 "China/HK" 18 "India" 19 "Pakistan" 20 "Bangladesh" 21 "Sri Lanka" ///
	22 "Kenya" 23 "Ghana" 24 "Nigeria" 25 "Uganda" 26 "South Africa" 27 "Jamaica" ///
	97 "Other"
label val respondent country
label var respondent "Respondent's country of birth"

*Country of birth of parents and grandparents:
g father = pacob				
g mother = macob				
g fathersfather = pgprob
g fathersmother = pgmrob		
g mothersmother = mgmrob
g mothersfather = mgprob	
foreach var in father mother fathersfather fathersmother mothersmother mothersfather {
	recode `var' (-9 -8 -7 -2 -1 = .) (2 3 4 = 1)
	label val `var' country
	label var `var' "Respondent's `var' country of birth"
}

*Generation defined using father's line:
g firstgfather = respondent if respondent!=1 & (father>=5 & father<=97) & (fathersfather>=5 & fathersfather<=97)
g secondgfather = father if respondent==1 & (father>=5 & father<=97) & (fathersfather>=5 & fathersfather<=97)
g thirdgfathersf = fathersfather if respondent==1 & father==1 & (fathersfather>=5 & fathersfather<=97)
label var firstgfather "First generation using father's line"
label var secondgfather "Second generation using father's line"
label var thirdgfather "Third generation using father's line"
tab1 firstgfather secondgfather thirdgfathersf

*Generation defined using mother's line:
g firstgmother = respondent if respondent!=1 & (mother>=5 & mother<=97) & (mothersmother>=5 & mothersmother<=97)
g secondgmother = mother if respondent==1 & (mother>=5 & mother<=97) & (mothersmother>=5 & mothersmother<=97)
g thirdgmothersm = mothersmother if respondent==1 & mother==1 & (mothersmother>=5 & mothersmother<=97)
label var firstgmother "First generation using mother's line"
label var secondgmother "Second generation using mother's line"
label var thirdgmothersm "Third generation using mother's line"
tab1 firstgmother secondgmother thirdgmothersm

*Generation defined usign svy definition:
g firstgsvy =  respondent if generation==1 & respondent!=1
g secondgsvy = father if generation==2
replace secondgsvy = mother if secondgsvy==1
replace secondgsvy = mother if secondgsvy==97 & (mother!=1 & mother!=. & mother!=97)
g thirdgsvy = fathersfather if generation==3
replace thirdgsvy = fathersmother if thirdgsvy==1
replace thirdgsvy = fathersmother if thirdgsvy==97 & (fathersmother!=1 & fathersmother!=. & fathersmother!=97)
replace thirdgsvy = mothersfather if thirdgsvy==1
replace thirdgsvy = mothersfather if thirdgsvy==97 & (mothersfather!=1 & mothersfather!=. & mothersfather!=97)
replace thirdgsvy = mothersmother if thirdgsvy==1
replace thirdgsvy = mothersmother if thirdgsvy==97 & (mothersmother!=1 & mothersmother!=. & mothersmother!=97)
label var generation "Svy definition of migrant generation"
label var firstgsvy "First generation using svy definition"
label var secondgsvy "Second generation using svy definition"
label var thirdgsvy "Third generation using svy definition"
tab1 firstgsvy secondgsvy thirdgsvy

foreach var in firstgfather secondgfather thirdgfathersf firstgmother secondgmother thirdgmothersm firstgsvy secondgsvy thirdgsvy {
	label val `var' country
}

**********************
*Stable sociodemographic characteristics
*(sex, ethnicity, education, parents' education, year came to Britain, citizenship)
**********************
recode racel_dv (-1 -2 -7 -8 -9 = .), g(ethnicity) 
label var ethnicity "Ethnic group"
label def ethnicity 1 "white: british/english/scottish/welsh/northern irish" 2 "irish" ///
	3 "gypsy or irish traveler" 4 "any other white background" 5 "white and black caribbean" ///
	6 "white and black african" 7 "white and asian" 8 "any other mixed background" 9 "indian" ///
	10 "pakistani" 11 "bangladeshi" 12 "chinese" 13 "any other asian background" 14 "caribbean" ///
	15 "african" 16 "any other black background" 17 "arab" 97 "any other ethnic background"
label val ethnicity ethnicity	
recode ethnicity (1 2 3 4 = 1) (5 6 7 8 = 2) (9 10 11 12 13 = 3) (14 15 16 = 4) (17 97 = 5),g(ethnicity2)
label var ethnicity2 "Ethnic - summarised"			//Census categories
label def ethnicity2 1 "white" 2 "Mixed" 3 "Asian" 4 "Black/African/Caribbean" 5 "Other" 
label val ethnicity2 ethnicity2	
recode sex (1=0) (2=1), g(female)
label def female 1 "Female" 0 "Male"
label val female female
recode hiqual_dv (-10 -9 -8 -1 = .), g(educ)
recode educ (9=0)
label var educ "Highest qualification"
label def educ 0 "No qualification" 1 "Degree" 2 "Other higher degree" 3 "A-level" 4 "GCSE" 5 "Other" 
label val educ educ
*rename lprnt_dv biochildren	//ever fathered biological children 
*lnprnt if lprnt_dv==1	//number of biological children 
recode paedqf (98 97 -1 -2 -7 -8 -9 = .), g(educfather) 
recode maedqf (98 97 -1 -2 -7 -8 -9 = .), g(educmother) 
label def educparents 1 "Didnt go to school" 2 "Left school with no qualif/certif" 3 "Left school with some qualif/certif" ///
	4 "Post school qualif/certif" 5 "University or higher degree" 
label val educfather educparents 
label val educmother educparents 
*Variables on parents education for bhps_w13 is used to complete variables on parents education specific for USS (same response options):
replace educfather = 1 if paedhi_bh==1 & educfather==.		
replace educfather = 2 if paedhi_bh==2 & educfather==.
replace educfather = 3 if paedhi_bh==3 & educfather==.	
replace educfather = 4 if paedhi_bh==4 & educfather==.
replace educfather = 5 if paedhi_bh==5 & educfather==.
replace educmother = 1 if paedhi_bh==1 & educmother==.
replace educmother = 2 if paedhi_bh==2 & educmother==.
replace educmother = 3 if paedhi_bh==3 & educmother==.	
replace educmother = 4 if paedhi_bh==4 & educmother==.
replace educmother = 5 if paedhi_bh==5 & educmother==.
tab1 female ethnicity educ educfather educmother
recode yr2uk4 (-9 = .), g(yearcame)
label var yearcame "Year came to Britain"
foreach var in citzn1 citzn2 citzn3 citzn_code {
	recode `var' (-10 -9 = .)
}
	

 
keep pidp a_ivfio b_ivfio c_ivfio d_ivfio ///
	generation ukborn respondent father mother fathersfather fathersmother mothersmother mothersfather ///
	firstgfather secondgfather thirdgfathersf ///
	firstgmother secondgmother thirdgmothersm ///
	firstgsvy secondgsvy thirdgsvy ///
	female ethnicity ethnicity2 educ ///
	educfather educmother yearcame citzn1 citzn2 citzn3 citzn_code
	
save "$macdata/final_uss_wide.dta", replace

********************************************************************************
*Unstable sociodemographic characteristics and weights 
*(age, region, urban/rural, marital status, employment status, 
*cross-sectional adult main and proxy interview weight, interview language)
*(info taken from a_indresp.dta, b_indresp.dta, c_indresp.dta, d_indresp.dta) 
********************************************************************************
clear
set more off
foreach i in a b c d {
	tempfile controls`i'
	use "$macuss/`i'_indresp.dta", clear			
	rename `i'_age_cr age`i'
	rename `i'_gor_dv region`i'
	recode `i'_urban_dv (2=0),g(urban`i') 
	rename `i'_mastat_dv marital`i'		//de facto marital status
	rename `i'_marstat maritall`i'		//legal marital status	
	rename `i'_jbstat employment`i'	
	rename `i'_jbnssec8_dv oclass8_`i'
	rename `i'_jbnssec5_dv oclass5_`i'
			
	keep pidp `i'_hidp age`i' region`i' urban`i' marital`i' maritall`i' employment`i' oclass8_`i' oclass5_`i'
	
	foreach j in age`i' region`i' urban`i' marital`i' maritall`i' employment`i' oclass8_`i' oclass5_`i'  {
		recode `j' (-1 -2 -7 -8 -9 = .) 
	}			
	label var age "Age"
	label var urban "Urban or rural area" 	
	label def urban 1 "Urban" 0 "Rural"
	label val urban urban	
	label var region "Government office region"
	label def region 1 "North East" 2 "North West" 3 "Yorkshire and The Humber" 4 "East Midlands" ///
		5 "West Midlands" 6 "East of England" 7 "London" 8 "South East" 9 "South West" 10 "Wales" ///
		11 "Scotland" 12 "Northern Ireland" 
	label val region region	
	replace region = . if region==68
	label var marital`i' "De facto marital status"
	labe def marital 0 "Child under 16" 1 "Single" 2 "Married" 3 "Civil partner" 4 "Separated but married" 5 "Divorced" ///
		6 "Widowed" 7 "Separated from civil partner" 8 "Former civil partner" 9 "Surviving civil partner" ///
		10 "Living as couple"
	label val marital`i' marital
	label var maritall`i' "Legal marital status"
	labe def maritall 1 "Single" 2 "Married" 3 "Civil partner" 4 "Separated but married" 5 "Divorced" ///
		6 "Widowed" 7 "Separated from civil partner" 8 "Former civil partner" 9 "Surviving civil partner"
	label val maritall`i' maritall		
	label var employment "Current economic activity"
	label def employment 1 "Self employed" 2 "In paid employment" 3 "Unemployed" 4 "Retired" ///
		5 "On maternity leave" 6 "Looking after family or home" 7 "Full-time student" ///
		8 "Long term sick or disabled" 9 "On gov training scheme" 10 "Unpaid worker in family business" ///
		11 "Working in apprenticeship" 97 "Doing sthg else"
	label val employment employment	
	label var oclass8_ "Occupational Class 8 Categories"
	label def oclass8_ 1 "Large employers & higher management" 2 "Higher professional" 3 "Lower management & professional" 4 " Intermediate" ///
		5 "Small employers & own account" 6 "Looking after family or home" 7 "Lower supervisory & technical" ///
		8 "Routine " ///

	save `controls`i''
}		

use "$macdata/final_uss_wide.dta", clear
merge 1:1 pidp using `controlsa'
drop _merge
merge 1:1 pidp using `controlsb'
drop if _merge==2		//2 observ with pidp 1293137103 & 1293121395 not in xwave*.dta; have to be deleted every time w2 variables are added
drop _merge
merge 1:1 pidp using `controlsc'
drop _merge
merge 1:1 pidp using `controlsd'
drop _merge
su agea ageb agec aged
replace ageb = . if ageb == -32695
tab1 regiona regionb regionc regiond urbana urbanb urbanc urband maritala maritalb maritalc ///
	maritald maritalla maritallb maritallc maritalld employmenta employmentb employmentc employmentd
replace urbanb = . if urbanb == 18

save "$macdata/final_uss_wide.dta", replace

********************************************************************************
*Characteristics reported at one wave only that can be considered time invariant
*(language, childhood language, pride and ethnic identity, whether religion affects savings decisions & national identity) 	
********************************************************************************

**********************
*Language
*(info reported at wave 1)
**********************
clear
set more off
tempfile lang
use "$macuss/a_indresp.dta", clear
g englang = 1 if a_englang==1
replace englang = 0 if a_englang==2
label var englang "English is first language"
g engdiff = 1 if a_engspk==1
replace engdiff = 0 if a_engspk==2
label var engdiff "Difficulty speaking day-to-day English"  
rename a_spkdif engdiffd 
recode engdiffd (-9 -8 -7 -2 -1 = .)
label var engdiffd "Degree of difficulty speaking day-to-day English"
foreach var in englang engdiff {
	label val `var' bin
}
keep pidp englang engdiff engdiffd
save `lang'
	
use "$macdata/final_uss_wide.dta", clear
merge 1:1 pidp using `lang'
drop _merge
tab1 engdiff englang engdiffd
save "$macdata/final_uss_wide.dta", replace

**********************
*Childhood language, pride & ethnic identity
*(info reported at wave 2)
**********************
clear
set more off
tempfile kidlang
use "$macuss/b_indresp.dta", clear
g engkidlang = 1 if b_kidlang==1
replace engkidlang = 0 if b_kidlang>=2 & b_kidlang<=97
label var engkidlang "Childhood language is English"
label val engkidlang bin
keep pidp engkidlang b_pride2-b_pride14 b_ethid2-b_ethid14
foreach var in pride2 pride4a pride4b pride5 pride6 pride7 pride8 pride9 pride10 pride11 pride12 pride13 pride14 ///
		ethid2 ethid3 ethid4a ethid4b ethid5 ethid6 ethid7 ethid8 ethid9 ethid10 ethid11 ethid12 ethid13 ethid14 {
	rename b_`var' `var'b
	replace `var'b = . if `var'<0
}
save `kidlang'

use "$macdata/final_uss_wide.dta", clear
merge 1:1 pidp using `kidlang'
drop if _merge==2
drop _merge
ta engkidlang
save "$macdata/final_uss_wide.dta", replace

**********************
*Religion affects savings/investment decisions
*(info reported at wave 4)
**********************
clear
set more off
tempfile religion
use "$macuss/d_indresp.dta", clear
recode d_rlsave (-8 -7 -1 = .), g(religionsav)
keep pidp religionsav
save `religion'

use "$macdata/final_uss_wide.dta", clear
merge 1:1 pidp using `religion'
drop _merge
ta religionsav
save "$macdata/final_uss_wide.dta", replace

**********************
*National identity
*(info reported at first interview)
**********************
clear
set more off
foreach i in a b c d {
	tempfile natid`i'
	use "$macuss/`i'_indresp.dta", clear
	foreach j in 1 2 3 4 5 6 97 {
		rename `i'_natid`j' natid`j'`i'
		replace natid`j'`i' = . if natid`j'`i'<0
	}	
	keep pidp nati*	
	save `natid`i''
}
tempfile natid2
use `natida'
merge 1:1 pidp using `natidb'
drop _merge
merge 1:1 pidp using `natidc'
drop _merge	
merge 1:1 pidp using `natidd'
drop _merge
foreach j in 1 2 3 4 5 6 97 { 
	g natid`j' = natid`j'a
	replace natid`j' = natid`j'b if natid`j'==.
	replace natid`j' = natid`j'c if natid`j'==.
	replace natid`j' = natid`j'd if natid`j'==.	
}	
keep pidp natid1 natid2 natid3 natid4 natid5 natid6 natid97
label var natid1 "English"
label var natid2 "Welsh"
label var natid3 "Scottish"
label var natid4 "Northern irish"
label var natid5 "British"
label var natid6 "Irish"
label var natid97 "Other"
save `natid2'

use "$macdata/final_uss_wide.dta", clear
merge 1:1 pidp using `natid2'
drop if _merge==2
drop _merge
g natid = 0 if natid1==1 | natid2==1 | natid3==1 | natid4==1 | natid5==1
replace natid = 1 if natid6==1 | natid97==1
label var natid "National identity"
label def natid 0 "UK related" 1 "Non-UK identity"
label val natid natid
save "$macdata/final_uss_wide.dta", replace

**********************
*Religion
*(info reported at first interview at w1-w3 and asked again at w4 but only info from the first interview is used)
**********************
clear
set more off
foreach i in a b c d {
	tempfile religion`i'
	use "$macuss/`i'_indresp.dta", clear
	g religion1`i' = `i'_oprlg if `i'_oprlg>0 & `i'_oprlg!=.
	g religion2`i' = `i'_oprlg0 if `i'_oprlg0>0 & `i'_oprlg0!=.
	g religion3`i' = `i'_oprlg1 if `i'_oprlg1>0 & `i'_oprlg1!=.
	keep pidp religion1`i' religion2`i' religion3`i' 
	save `religion`i''
}
tempfile religion2
use `religiona'
merge 1:1 pidp using `religionb'
drop _merge
merge 1:1 pidp using `religionc'
drop _merge	
merge 1:1 pidp using `religiond'
drop _merge
foreach var in religion1 religion2 religion3 {
	g `var' = `var'a
	replace `var' = `var'b if `var'==.
	replace `var' = `var'c if `var'==.
	replace `var' = `var'd if `var'==.	
}
keep pidp religion1 religion2 religion3
label var religion1 "Regard yourself as belonging to any religion"
label var religion2 "Religion brought up in for those who don't belong to a religion"
label var religion3 "Religion belonging to for those who belong to a religion"
save `religion2'
		
use "$macdata/final_uss_wide.dta", clear
merge 1:1 pidp using `religion2'
drop if _merge==2
drop _merge
recode religion3 (2/11 = 2) (12=3) (13=4) (14=5) (15=6) (16=7) (97=8), g(religion4)
replace religion4 = 1 if religion3==. & religion1==2  
label def religion 1 "None" 2 "Christian" 3 "Muslim" 4 "Hindu" 5 "Jewish" ///
	6 "Sikh" 7 "Buddhist" 8 "Other"				//Census categories
*Christian = anglican, catholic, church of scotland, presbyterian, episcopalian, methodist, baptist, congregational, other christian 
label val religion4 religion
label var religion4 "Belongs to a religion"
ta religion4
save "$macdata/final_uss_wide.dta", replace
	
********************************************************************************
*Unstable household characteristics 
*(number of children 0-2, 3-4, 5-11, 12-15 years in the hhd, gross hhd income, net hhd income, hhd size)
*(info taken from a_hhresp.dta, b_hhresp.dta, c_hhresp.dta, d_hhresp.dta) 
********************************************************************************
clear
set more off
foreach i in a b c d {
	tempfile hhd`i'
	use "$macuss/`i'_hhresp.dta", clear
	rename `i'_nch02_dv children02`i'
	rename `i'_nch34_dv children34`i'
	rename `i'_nch511_dv children511`i'		
	rename `i'_nch1215_dv children1215`i'
	rename `i'_fihhmngrs_dv grossincome`i'
	rename `i'_hhnetinc1 netincome`i'
	rename `i'_hhsize hhsize`i'
	foreach var in children02`i' children34`i' children511`i' children1215`i' {
		recode `var' (-1 -2 -7 -8 -9 = .)
	}	
	keep `i'_hidp children02`i' children34`i' children511`i' children1215`i' netincome`i'  grossincome`i' hhsize`i'
	label var children02 "Number of children aged 0-2 in hhd"
	label var children34 "Number of children aged 3-4 in hhd"
	label var children511 "Number of children aged 5-11 in hhd"
	label var children1215 "Number of children aged 12-15 in hhd"
	label var grossincome "Gross hhd income, month before interview"
	label var netincome "Total hhd net income - no deductions"
	save `hhd`i''
}

use "$macdata/final_uss_wide.dta", clear
merge m:1 a_hidp using `hhda'
drop if _merge==2
drop _merge
merge m:1 b_hidp using `hhdb'
drop if _merge==2
drop _merge
merge m:1 c_hidp using `hhdc'
drop if _merge==2
drop _merge
merge m:1 d_hidp using `hhdd'
drop if _merge==2
drop _merge
su children02a children02b children02c children02d children34a children34b children34c children34d ///
	children511a children511b children511c children511d children1215a children1215b children1215c children1215d 
su netincomea netincomeb netincomec netincomed grossincomea grossincomeb grossincomec grossincomed

save "$macdata/final_uss_wide.dta", replace

********************************************************************************
*Wealth 
********************************************************************************

	********************************************************************************
	*Housing equity = estimated value of the house less outstanding mortgage debt 
	*(info taken from a_hhresp.dta, b_hhresp.dta, c_hhresp.dta, d_hhresp.dta) 
	*Amount borrowed at purchase only included in w2, w3, w4
	********************************************************************************
	clear
	set more off
	foreach i in a {
		tempfile housing`i'
		use "$macuss/`i'_hhresp.dta", clear
		rename `i'_hsownd houseowned`i'
		rename `i'_hsval homevalue`i'			//only for those owing a property (houseowned = 1 | 2 | 3)
		rename `i'_hscost homecost`i' 
		rename `i'_hsyr04 yearmortgagebeg`i'
		rename `i'_mgtype mortgagetype`i'
		rename `i'_xpmg monthlymortgage`i'		//only for those who bought on mortgage or shared ownership (houseowned = 2 | 3)
		rename `i'_mglife yearsleftmortgage`i'	//the year is asked for all at w1 but not in the rest of the years 
		foreach var in houseowned`i' homevalue`i' homecost`i' yearmortgagebeg`i' mortgagetype`i' ///
			monthlymortgage`i' yearsleftmortgage`i' {
				recode `var' (-1 -2 -8 -9 = .)
		} 
		keep houseowned`i' `i'_hidp homevalue`i' homecost`i' yearmortgagebeg`i' mortgagetype`i' ///
			monthlymortgage`i' yearsleftmortgage`i' 
		su 
		table mortgagetype`i', c(mean monthlymortgage`i')
		save `housing`i'' 
	}
	foreach i in b c d {
		tempfile housing`i'
		use "$macuss/`i'_hhresp.dta", clear
		rename `i'_hsownd houseowned`i'
		rename `i'_hsval homevalue`i'			//only for those owing a property (houseowned = 1 | 2 | 3)
		rename `i'_hscost homecost`i'
		rename `i'_hsyr04 yearmortgagebeg`i'
		rename `i'_mgtype mortgagetype`i'
		rename `i'_xpmg monthlymortgage`i'		//only for those who bought on mortgage or shared ownership (houseowned = 2 | 3)
		rename `i'_mglife yearsleftmortgage`i'	//the year is asked for all at w1 but not in the rest of the years
		rename `i'_mgold amountborrowed`i' 
		foreach var in houseowned`i' homevalue`i' homecost`i' yearmortgagebeg`i' mortgagetype`i' ///
			monthlymortgage`i' yearsleftmortgage`i' amountborrowed`i' {
				recode `var' (-1 -2 -8 -9 = .)
		} 
		keep houseowned`i' `i'_hidp homevalue`i' homecost`i' yearmortgagebeg`i' mortgagetype`i' ///
			monthlymortgage`i' yearsleftmortgage`i'	amountborrowed`i' 
		su 
		tab1 houseowned`i' mortgagetype`i'
		table mortgagetype`i', c(mean monthlymortgage`i')
		*table mortgagetypea, c(mean monthlymortgagea count monthlymortgagea)	
		save `housing`i'' 
	}

	use "$macdata/final_uss_wide.dta", clear
	merge m:1 a_hidp using `housinga'
	drop if _merge==2
	drop _merge
	merge m:1 b_hidp using `housingb'
	drop if _merge==2
	drop _merge
	merge m:1 c_hidp using `housingc'
	drop if _merge==2
	drop _merge
	merge m:1 d_hidp using `housingd'
	drop if _merge==2
	drop _merge

	*Definition of housing equity:
	foreach i in a b c d {
		g mortgagedebt`i' = (12*monthlymortgage`i')*yearsleftmortgage`i' 
	}
	replace mortgagedebtb = (12*monthlymortgageb)*(yearsleftmortgagea-1) if	yearsleftmortgagea!=0 & yearsleftmortgagea!=. & yearsleftmortgageb==.
	replace mortgagedebtc = (12*monthlymortgagec)*(yearsleftmortgagea-2) if	yearsleftmortgagea>1 & yearsleftmortgagea!=. & yearsleftmortgagec==.
	replace mortgagedebtc = (12*monthlymortgagec)*(yearsleftmortgageb-1) if	yearsleftmortgageb!=0 & yearsleftmortgageb!=. & yearsleftmortgagec==.
	replace mortgagedebtd = (12*monthlymortgaged)*(yearsleftmortgagea-3) if	yearsleftmortgagea>2 & yearsleftmortgagea!=. & yearsleftmortgaged==.
	replace mortgagedebtd = (12*monthlymortgaged)*(yearsleftmortgageb-2) if	yearsleftmortgageb>1 & yearsleftmortgageb!=. & yearsleftmortgaged==.
	replace mortgagedebtd = (12*monthlymortgaged)*(yearsleftmortgagec-1) if	yearsleftmortgagec!=0 & yearsleftmortgagec!=. & yearsleftmortgaged==.
	foreach i in a b c d {
		g housingequity`i' = homevalue`i' - mortgagedebt`i' if houseowned`i'==2 | houseowned`i'==3 
		replace housingequity`i' = homevalue`i' if houseowned`i'==1
	}	
	su mortgagedebt* housingequity*	

	save "$macdata/final_uss_wide.dta", replace

	********************************************************************************
	*Equity in vehicles = estimated value of vehicles less amount outstanding; only availble in w2 to w4
	*(info taken from b_hhresp.dta, c_hhresp.dta, d_hhresp.dta) 
	********************************************************************************
	clear
	set more off
	foreach i in b c d {
		tempfile car`i'
		use "$macuss/`i'_hhresp.dta", clear
		rename `i'_carval carequity`i'	
		recode carequity`i' (-1 -2 -8 -9 = .)
		keep `i'_hidp carequity`i'
		su carequity`i'	
		save `car`i'' 
	}

	use "$macdata/final_uss_wide.dta", clear
	merge m:1 b_hidp using `carb'
	drop if _merge==2
	drop _merge
	merge m:1 c_hidp using `carc'
	drop if _merge==2
	drop _merge
	merge m:1 d_hidp using `card'
	drop if _merge==2
	drop _merge

	save "$macdata/final_uss_wide.dta", replace

	********************************************************************************
	*Financial wealth measured as Carroll et al. (1999) = capitalized value of interest & dividend income
	*(info taken from a_indresp.dta, b_indresp.dta, c_indresp.dta, d_indresp.dta) 
	********************************************************************************
	clear
	set more off
	foreach i in a b c d {
		tempfile dividend`i'
		use "$macuss/`i'_indresp.dta", clear
		rename `i'_fiyrdia intdividends`i'		//amount received in interest/dividends (past 12 months)
		rename `i'_fiyrinvinc_dv savinvest`i'	//annual income from savings & investments ("derived" variable included in original db)
		recode  intdividends`i' savinvest`i' (-1 -2 -3 -7 -8 -9 = .)
		keep pidp intdividends`i' savinvest`i'
		su
		save `dividend`i''
	}

	use "$macdata/final_uss_wide.dta", clear
	merge m:1 pidp using `dividenda'
	drop if _merge==2
	drop _merge
	merge m:1 pidp using `dividendb'
	drop if _merge==2
	drop _merge
	merge m:1 pidp using `dividendc'
	drop if _merge==2
	drop _merge
	merge m:1 pidp using `dividendd'
	drop if _merge==2
	drop _merge

	save "$macdata/final_uss_wide.dta", replace	
	
	********************************************************************************
	*Liquid financial wealth = savings & investments - outstanding non-mortgage debt; only availble in w4
	*(info taken from d_indresp.dta) 
	********************************************************************************
	clear
	set more off
	tempfile wealthd
	use "$macuss/d_indresp.dta", clear
	foreach var in d_svamt1 d_svamt2 d_svamt3 d_svamt4 d_svamt5 d_svamt6 d_ccamtjt d_ccamtsole  d_debty  d_credamt {
		recode `var' (-1 -2 -7 -8 -9 = .)
	}
	*Amount held in account (for each type of savings service):
	egen amountaccountd = rowtotal(d_svamt1 d_svamt2 d_svamt3 d_svamt4 d_svamt5 d_svamt6), missing
	*Outstanding balance, cards in sole and joint names:
	egen carddebt = rowtotal(d_ccamtjt d_ccamtsole), missing
	g carddebtd = -1*carddebt
	*Owes money (hire purchase agreements, personal loans, catalogue or mail order purchase agreements,etc): 
	g otherdebtd = -1*d_debty
	*Amount owed to respondent:
	g amountcreditord = d_credamt
	*Liquid financial wealth:
	egen liquidwealthd = rowtotal(amountaccountd carddebtd otherdebtd amountcreditord), missing 
	keep pidp amountaccountd carddebtd otherdebtd amountcreditord liquidwealthd
	save `wealthd' 

	use "$macdata/final_uss_wide.dta", clear
	merge 1:1 pidp using `wealthd'
	drop if _merge==2
	drop _merge
	foreach i in b d {
		egen wealthproxy`i' = rowtotal(housingequity`i' carequity`i' intdividends`i'), missing
		egen wealthproxyalt`i' = rowtotal(housingequity`i' carequity`i' savinvest`i'), missing
	}
	egen wealthbestd = rowtotal(housingequityd carequityd liquidwealthd), missing	
	g wealthproxydifd = wealthproxyd - wealthproxyb
	g wealthproxyaltdifd = wealthproxyaltd - wealthproxyaltb

	save "$macdata/final_uss_wide.dta", replace

********************************************************************************
*Language of interview
*(to try to id country of origin for first generation migrants with response "other")
********************************************************************************
clear
set more off
tempfile transa
use "$macuss/a_indresp.dta", clear
rename a_lingua langtransa			//translated language
rename a_ivintlang langinterva		//language interview conducted in
keep pidp langtransa langinterva	
save `transa'

tempfile transb
use "$macuss/b_indresp.dta", clear
rename b_lingua langtransb			//translated language
rename b_ivintlang langintervb		//language interview conducted in
keep pidp langtransb langintervb	
save `transb'

tempfile transc
use "$macuss/c_indresp.dta", clear
rename c_ivlitrans langtransc		//translated language
rename c_ivlitrans_all langintervc	//language interview conducted in
keep pidp langtransc langintervc	
save `transc'

tempfile transd
use "$macuss/d_indresp.dta", clear
rename d_lingua  langtransd		//translated language
rename d_ivlitrans langintervd	//language interview conducted in
keep pidp langtransd langintervd	
save `transd'

use "$macdata/final_uss_wide.dta", clear
merge 1:1 pidp using `transa'
drop _merge
merge 1:1 pidp using `transb'
drop if _merge==2
drop _merge
merge 1:1 pidp using `transc'
drop _merge
merge 1:1 pidp using `transd'
drop _merge

replace firstgfather = 17 if firstgfather==97 & (langtransa==3 | langinterva==3 | langtransb==3 | ///
	langintervb==3 | langtransc==3 | langintervc==3 | langtransd==3) 
replace firstgfather = 18 if firstgfather==97 & (langtransa==4 | langinterva==4 | langtransb==4 | ///
	langintervb==4 | langtransc==4 | langintervc==4 | langtransd==4)
replace firstgmother = 17 if firstgmother==97 & (langtransa==3 | langinterva==3 | langtransb==3 | ///
	langintervb==3 | langtransc==3 | langintervc==3 | langtransd==3) 
replace firstgmother = 18 if firstgmother==97 & (langtransa==4 | langinterva==4 | langtransb==4 | ///
	langintervb==4 | langtransc==4 | langintervc==4 | langtransd==4)
replace firstgsvy = 17 if firstgsvy==97 & (langtransa==3 | langinterva==3 | langtransb==3 | ///
	langintervb==3 | langtransc==3 | langintervc==3 | langtransd==3) 
replace firstgsvy = 18 if firstgsvy==97 & (langtransa==4 | langinterva==4 | langtransb==4 | ///
	langintervb==4 | langtransc==4 | langintervc==4 | langtransd==4)	
*3=Cantonese, 4=Gujarati	
*IMPORTANT: other languages reported are not used as are spoken in at least 2 countries 
*(arabic, bengali -spoken in Bangladesh and India, punjabi -spoken in Pakistan and India, urdu -spoken in Pakistan and India)

save "$macdata/final_uss_wide.dta", replace		
	
********************************************************************************
*Outcome variables & interview dates
*(info taken from a_indresp.dta, b_indresp.dta, c_indresp.dta, d_indresp.dta) 
*(NOT all info available for all waves)
********************************************************************************
*Health & politics (info available at all waves)
clear
set more off
foreach i in a b c d {
	tempfile hp`i'
	use "$macuss/`i'_indresp.dta", clear	
	rename `i'_sf1 sahealth`i'
	recode `i'_vote1 (2 = 0), g(supportsparty`i')
	recode `i'_vote2 (2 = 0), g(closetoparty`i')
	rename `i'_vote3 partywouldvote`i'
	rename `i'_vote4 partyclosest`i'
	rename `i'_vote5 strenghtsupport`i'
	rename `i'_vote6 interestpolitics`i'
	rename `i'_istrtdatd interviewd`i'
	rename `i'_istrtdatm interviewm`i'
	rename `i'_istrtdaty interviewy`i'	
	foreach var in sahealth`i' supportsparty`i' closetoparty`i' partywouldvote`i' partyclosest`i' strenghtsupport`i' ///
		interestpolitics`i' interviewd`i' interviewm`i' interviewy`i' {
		recode `var' (-1 -2 -7 -8 -9 = .)
	}
	foreach var in supportsparty`i' closetoparty`i' {
		label val `var' bin
	}
	keep pidp sahealth`i' supportsparty`i' closetoparty`i' partywouldvote`i' partyclosest`i' strenghtsupport`i' ///
		interestpolitics`i' interviewd`i' interviewm`i' interviewy`i'
	tab1 sahealth supportsparty closetoparty partywouldvote	partyclosest strenghtsupport interestpolitics ///
		interviewd interviewm interviewy
	replace sahealth`i'=. if sahealth`i'==10												//1 respondent with incorrect response outcome
	replace closetoparty`i'=. if closetoparty`i'==5											//1 respondent with incorrect response outcome
	replace partywouldvote`i'=. if partywouldvote`i'==-72 | partywouldvote`i'==-40			//1 respondent with incorrect response outcome
	replace partyclosest`i'=. if partyclosest`i'==18										//1 respondent with incorrect response outcome
	replace strenghtsupport`i'=. if strenghtsupport`i'==34									//1 respondent with incorrect response outcome
	replace strenghtsupport`i'=. if strenghtsupport`i'==4									//375 respondents with incorrect response outcome at wave 1	
	replace interestpolitics`i'=. if interestpolitics`i'==17								//1 respondent with incorrect response outcome
	replace interviewd`i'=. if interviewd`i'==41 | interviewd`i'==53 | interviewd`i'==79 	//3 respondents with incorrect response outcome		
	replace interviewy`i'=. if interviewy`i'==985 | interviewy`i'==-30757					//2 respondents with incorrect response outcome		
	save `hp`i''
}

*Voluntary work, donations, savings & gender roles attitudes (info available at w2 & w4)
clear 
set more off
foreach i in b d {
	tempfile vcs`i'
	use "$macuss/`i'_indresp.dta", clear
	recode `i'_volun (2 = 0), g(volunt`i')
	rename `i'_volfreq freqvolunt`i'
	rename `i'_volhrs hrsvolunt`i'
	recode `i'_chargv (2=0), g(donated`i')
	rename `i'_charfreq freqdonated`i'
	rename `i'_charam amountdonated`i'
	recode `i'_save (2=0), g(saves`i')				//whether saves
	rename `i'_saved amountsaved`i'					//monthly amount saved, only for those who report to save
	recode `i'_savreg (2=0) (97=.), g(regsaver`i')	//whether regular saver, only for those who report to save
	rename `i'_savlt freqsaving`i'					//whether saves long or short term, only for those who report to save
	*This variable has to be standardised because the # of response outcomes in the WVS is lower than the # in the USS:
	g childsuffers`i'= ((1-1)/4) if `i'_scopfama==1			
	replace childsuffers`i' = ((2-1)/4) if `i'_scopfama==2 
	replace childsuffers`i' = ((3-1)/4) if `i'_scopfama==3 
	replace childsuffers`i' = ((4-1)/4) if `i'_scopfama==4 
	replace childsuffers`i' = ((5-1)/4) if `i'_scopfama==5 
	foreach var in volunt`i' freqvolunt`i' hrsvolunt`i' donated`i' freqdonated`i' amountdonated`i' saves`i' ///
		amountsaved`i' regsaver`i' freqsaving`i' {
			recode `var' (-1 -2 -7 -8 -9 = .)
	}
	foreach var in volunt`i' donated`i' saves`i' regsaver`i' {
		label val `var' bin
	}
	keep pidp volunt`i' freqvolunt`i' hrsvolunt`i' donated`i' freqdonated`i' amountdonated`i' saves`i' ///
		amountsaved`i' regsaver`i' freqsaving`i' childsuffers`i' 
	sum	hrsvolunt amountdonated amountsaved 
	tab1 volunt freqvolunt donated freqdonated saves regsaver freqsaving ///
		childsuffers	
	replace donated`i'=. if donated`i'==33				//1 respondent with incorrect response outcome
	replace saves`i'=. if saves`i'==18					//1 respondent with incorrect response outcome
	replace amountsaved`i'=. if amountsaved`i'<0		//2 observ with large, neg numbers
	replace freqsaving`i'=. if freqsaving`i'==-6		//1 respondent with incorrect response outcome
	save `vcs`i''
}

*Satisfaction with democracy (info available at w2 & w3)
clear 
set more off
foreach i in b c {
	tempfile dem`i'
	use "$macuss/`i'_indresp.dta", clear
	rename `i'_demorient democracy`i'
	recode democracy`i' (-1 -2 -7 -8 -9 = .)
	keep pidp democracy`i' 
	ta democracy
	save `dem`i''
}	
	
use "$macdata/final_uss_wide.dta", clear
merge 1:1 pidp using `hpa'
drop _merge
merge 1:1 pidp using `hpb'
drop if _merge==2
drop _merge
merge 1:1 pidp using `hpc'
drop _merge
merge 1:1 pidp using `hpd'
drop _merge
merge 1:1 pidp using `vcsb'
drop if _merge==2
drop _merge
merge 1:1 pidp using `vcsd'
drop _merge
merge 1:1 pidp using `demb'
drop if _merge==2
drop _merge
merge 1:1 pidp using `demc'
drop _merge

*The variable politicalview is defined using the variable partyclosest and the scale used in the EVS for parties of GB and Northern Ireland:
foreach l in a b c d {
	g politicalview`l' = 7 if partyclosest`l'==1			//party 826001 in EVS
	replace politicalview`l' = 4 if partyclosest`l'==2		//party 826002 in EVS
	replace politicalview`l' = 5 if partyclosest`l'==3		//party 826003 in EVS
	replace politicalview`l' = 3 if partyclosest`l'==4		//party 826006/826015 in EVS
	replace politicalview`l' = 3 if partyclosest`l'==5		//party 826005 in EVS
	replace politicalview`l' = 2 if partyclosest`l'==6		//party 826009 in EVS
	replace politicalview`l' = 8 if partyclosest`l'==7		//party 909001 in EVS
	replace politicalview`l' = 6 if partyclosest`l'==8		//party 909002 in EVS
	replace politicalview`l' = 7 if partyclosest`l'==9		//party 909004 in EVS
	replace politicalview`l' = 9 if partyclosest`l'==10		//party 909003 in EVS
	replace politicalview`l' = 5 if partyclosest`l'==11		//party 909005 in EVS
	replace politicalview`l' = . if partyclosest`l'==96 | partyclosest`l'==97  
}
*To check the scale assigned to the parties of GB & Northern Ireland run the following using the EVS dataset:
*foreach i in 826001 826002 826003 826015 826005 826009 909001 909002 909004 909003 909005 { 
*	ta e179_01 if e179==`i'
*}

*Additional binary variables for sahealth, interestpolitics, childsuffers, democracy:
foreach l in a b c d {
	g sahealthbin`l' = 1 if sahealth`l'==1 | sahealth`l'==2 | sahealth`l'==3
	replace sahealthbin`l' = 0 if sahealth`l'==4 | sahealth`l'==5
	g interestpoliticsbin`l' = 1 if interestpolitics`l'==1 | interestpolitics`l'==2
	replace interestpoliticsbin`l' = 0 if interestpolitics`l'==3 | interestpolitics`l'==4
}	
foreach l in b c {
	g democracybin`l' = 1 if democracy`l'==1 | democracy`l'==2
	replace democracybin`l' = 0 if democracy`l'==3 | democracy`l'==4
}
foreach l in b d {	
	g childsuffersbin`l' = 1 if childsuffers`l'==0 | childsuffers`l'==.25 | childsuffers`l'==.5
	replace childsuffersbin`l' = 0 if childsuffers`l'==.75 | childsuffers`l'==1
}

***IMPORTANT: those from Northern Ireland have to be eliminated from the sample but this has to be done once
***the sample is specified as the region varies across waves
*drop if region == 12				//those from northern ireland are excluded

*Interview year info is used to define years in the UK (info from first interview is used):
g yearsinuk = interviewya - yearcame if interviewya!=.
replace yearsinuk = interviewyb - yearcame if yearsinuk==. & interviewyb!=.
replace yearsinuk = interviewyc - yearcame if yearsinuk==. & interviewyc!=.
replace yearsinuk = interviewyd - yearcame if yearsinuk==. & interviewyd!=.

save "$macdata/final_uss_wide.dta", replace
********************************************************************************
********************************************************************************
********************************************************************************
********************************************************************************
********************************************************************************


********************************************************************************
*Descriptive statistics
********************************************************************************
*clear 
*set more off
*use "$macdata/final_uss_wide.dta", clear
*tab1 firstgfather secondgfather thirdgfathersf
*tab1 firstgmother secondgmother thirdgmothersm
*tab1 firstgsvy secondgsvy thirdgsvy
*table firstgsvy, c(count supportspartya count supportspartyb count supportspartyc count supportspartyd)
*table firstgsvy, c(sum supportspartya sum supportspartyb sum supportspartyc sum supportspartyd)
*table firstgsvy, c(mean supportspartya mean supportspartyb mean supportspartyc mean supportspartyd)
*foreach var in firstgsvy secondgsvy thirdgsvy {
*	table `var', c(count interestpoliticsa count interestpoliticsb count interestpoliticsc count interestpoliticsd)
*	table `var', c(mean interestpoliticsa mean interestpoliticsb mean interestpoliticsc mean interestpoliticsd)
*}

********************************************************************************
*Reshape (wide to long)
********************************************************************************
clear 
set more off
use "$macdata/final_uss_wide.dta", clear
reshape long age region urban employment marital maritall children02 children34 ///
	children511 children1215 grossincome netincome hhsize langtrans langinterv ///
	houseowned homevalue homecost monthlymortgage yearsleftmortgage yearmortgagebeg mortgagetype amountborrowed ///
	mortgagedebt housingequity ///
	carequity intdividends savinvest ///
	amountaccount carddebt otherdebt amountcreditor liquidwealth ///				
	wealthproxy wealthproxyalt wealthbest wealthproxydif wealthproxyaltdif ///	
	@_hidp @_ivfio  sahealth sahealthbin supportsparty closetoparty partywouldvote partyclosest ///
	strenghtsupport interestpolitics interestpoliticsbin volunt freqvolunt hrsvolunt donated freqdonated ///
	amountdonated saves amountsaved regsaver freqsaving childsuffers childsuffersbin democracy democracybin ///
	interviewd interviewm interviewy politicalview oclass8_ oclass5_, i(pidp) j(wave) string
g wav = 1 if wave=="a"
replace wav = 2 if wave=="b"
replace wav = 3 if wave=="c"
replace wav = 4 if wave=="d"	
xtset pidp wav 
	
*Time-invariant characteristics:
*tab1 female ethnicity educ
*Time-varying characteristics:
*xtsum age 
*xttab region 
*xttab urban
*xttab marital 
*xttab employment 
*xttab religion*
*xtsum children02
*xtsum grossincome
*xtsum netincome

*Outcome variables:
*	sahealth sahealthbin partywouldvote partyclosest strenghtsupport interestpolitics interestpoliticsbin ///
*	interestpolitics closetoparty freqvolunt hrsvolunt freqdonated amountdonated amountsaved freqsaving ///
*	childsuffers childsuffersbin volunt donated saves regsaver democracy democracybin

*Controls:
*	female educ age region urban marital employment engdiffd englang engdiff engkidlang ///
*	children02 children34 children511 children1215 religion1 religion2 religion3 yearsinuk

*Interview date:
*	interviewd interviewm interviewy

*Additional recodings:
g married = marital >= 2 & marital <=3
replace married = . if marital == .
g age2 = age*age
g nchild = (children02 + children34 + children511 + children1215)
recode employment (5 10 = 2) (4 6/9 11 97 = 4), g(employment2)
label def employment2 1 "Self employed" 2 "Employed" 3 "Unemployed" 4 "Inactive"
label val employment2 employment2
replace amountsaved = 0 if saves==0
g lnnetincome = ln(netincome + 13771.875 + 1)	// -13771.875 is the lowest value of netincome; this adjustemnt is done so we dont loose observ when logs are defined
g lnamountsaved = ln(amountsaved + 1)
g savingsrate = amountsaved / netincome 
g citzn = 0 if citzn1==1 & citzn2!=1 & citzn3!=1
replace citzn = 0 if (citzn1==1 & citzn2==1) | (citzn1==1 & citzn3==1) 
replace citzn = 1 if citzn1!=1 & (citzn2==1 | citzn3==1)
g religionsav2 = 1 if religionsav==1 | religionsav==2
replace religionsav2 = 0 if religionsav>=3 & religionsav<=5
label def religionsav2 1 "Yes/A lot" 0 "Not at all/NA/DK"
label val religionsav2 religionsav2
label var religionsav2 "Religion affects savings decisions"

*Labels:
label var age "Age"
label var age2 "Age squared"
label var female "Female"
label var lnnetincome "Ln(net income)"
label var married "Married"
label var nchild "N� of children"
label var educ "Highest qualification"
*label def educ 0 "No qualification" 1 "Degree" 2 "Other higher degree" 3 "A-level" 4 "GCSE" 5 "Other" 
label val educ educ
label var natid "Non-UK identity"
label var citzn "Non-UK citizen"
label def citzn 0 "UK / UK & other" 1 "Other"
label val citzn citzn
label var yearsinuk "Years in the UK"
label var religion4 "Religion"

save "$macdata/final_uss_long.dta", replace
