# Supplementary material for: The cultural origin of saving behavior
Source: PLoS One. 2018 Sep 12;13(9):e0202290. doi: 10.1371/journal.pone.0202290 (PMC6135367; doi:10.1371/journal.pone.0202290)
Supplement: S1 File — This zip file contains the STATA do-file used to replicate the results of the manuscript. The Understanding Society Survey data can be obtained from: https://www.understandingsociety.ac.uk. (ZIP) [file pone.0202290.s006.zip › Stata Codes to Upload/Final Tables_PlosOne.do]

*** Final Tables****
clear
set more off
capture log close
*cd "C:\Users\ozcanb\Dropbox\Understanding Society\SAVINGS PAPER\Final"
cd "C:\Dropbox\Understanding Society\SAVINGS PAPER\Final"

use masterA_05_2018.dta

rename oclass8_ oclass8


log using "final_tables_PlosOne.log", replace


*****************************************************************************
** Table 1: Log amount Savings 
*****************************************************************************


* first generation
xi: reg lnamountsaved savingsdomgdp_gsvy female married nchild lnnetincome educ_2-educ_5 employment3_2 employment3_3 i.region i.wav i.age i.oclass8 if firstgsvy!=., cl(country_gsvy)
outreg using table1_occ, bdec(3) tdec(3) keep (savingsdomgdp_gsvy female married nchild lnnetincome educ_2-educ_5 employment3_2 employment3_3 _Ioclass8_1-_Ioclass8_8 _cons) ///
		title("Table 1:'Log-amount Saved'" \"Self-Reported Amount of (Positive)Savings ") ///
		ctitles( "Variables" , "1st Gen" ) ///
		rtitles("Dom. savings/GDP"\""\"Female"\ ""\"Married"\""\"Number of children"\""\"Log Monthly Income"\""\"Degree"\""\"Other higher degree"\""\"A-level"\""\"GCSE"\""\"Unemployed" \""\"Out of Labor Force"\ ///
		""\"Large employers & higher management"\""\"Higher professional"\""\"Lower management & professional"\""\"Intermediate"\""\"Small employers & own account "\""\"Lower supervisory & technical"\""\"Semi-routine"\""\"Routine"\""\"Constant") ///
		basefont(fs11) statfont(fs11) starloc(1) starlevels(10 5 1) blankrows ///
		note(""\"All specifications include age dummies, region dummies and wave dummies; (b): These specifications additionally include region and wave interactions as controls. Standard errors are clustered at the country of origin level.") replace

su lnamountsaved saves savingsdomgdp_gsvy female married nchild lnnetincome educ_1-educ_5  employment3_1 employment3_2 employment3_3 age _Ioclass8_* if e(sample)==1
tab firstgsvy if e(sample)==1

* second generation
xi: reg lnamountsaved savingsdomgdp_gsvy female married nchild  lnnetincome educ_2-educ_5 employment3_2 employment3_3 i.region i.wav i.age i.oclass8  if secondgsvy!=., cl(country_gsvy)
outreg using table1_occ, bdec(3) tdec(3) keep (savingsdomgdp_gsvy female married nchild lnnetincome educ_2-educ_5 employment3_2 employment3_3 _Ioclass8_1-_Ioclass8_8 _cons) ///
		ctitles( "Variables" , "2nd Gen" ) ///
		rtitles("Dom. savings/GDP"\""\"Female"\ ""\"Married"\""\"Number of children"\""\"Log Monthly Income"\""\"Degree"\""\"Other higher degree"\""\"A-level"\""\"GCSE"\""\"Unemployed" \""\"Out of Labor Force"\ ///
		""\"Large employers & higher management"\""\"Higher professional"\""\"Lower management & professional"\""\"Intermediate"\""\"Small employers & own account "\""\"Lower supervisory & technical"\""\"Semi-routine"\""\"Routine"\""\"Constant") ///
		basefont(fs11) statfont(fs11) starloc(1) starlevels(10 5 1) blankrows  merge
	
su lnamountsaved saves  savingsdomgdp_gsvy female married nchild lnnetincome educ_1-educ_5  employment3_1 employment3_2 employment3_3 age _Ioclass8_* if e(sample)==1
tab secondgsvy if e(sample)==1

* third generation
xi: reg lnamountsaved savingsdomgdp_gsvy female married nchild lnnetincome educ_2-educ_5 employment3_2 employment3_3 i.region i.wav i.age i.oclass8 if thirdgsvy!=., cl(country_gsvy)
outreg using table1_occ, bdec(3) tdec(3) keep (savingsdomgdp_gsvy female married nchild lnnetincome educ_2-educ_5 employment3_2 employment3_3 _Ioclass8_1-_Ioclass8_8 _cons) ///
		ctitles( "Variables" , "3rd Gen" ) ///
		rtitles("Dom. savings/GDP"\""\"Female"\ ""\"Married"\""\"Number of children"\""\"Log Monthly Income"\""\"Degree"\""\"Other higher degree"\""\"A-level"\""\"GCSE"\""\"Unemployed" \""\"Out of Labor Force"\ ///
		""\"Large employers & higher management"\""\"Higher professional"\""\"Lower management & professional"\""\"Intermediate"\""\"Small employers & own account "\""\"Lower supervisory & technical"\""\"Semi-routine"\""\"Routine"\""\"Constant") ///
		basefont(fs11) statfont(fs11) starloc(1) starlevels(10 5 1)  merge
	
su lnamountsaved saves savingsdomgdp_gsvy female married nchild lnnetincome educ_1-educ_5  employment3_1 employment3_2 employment3_3 age _Ioclass8_* if e(sample)==1
tab thirdgsvy if e(sample)==1

*** interactions and father's education

* first generation
xi: reg lnamountsaved savingsdomgdp_gsvy female married nchild lnnetincome educ_2-educ_5 employment3_2 employment3_3 i.region i.wav i.age i.oclass8 i.region*i.wav educfather_2-educfather_5 if firstgsvy!=., cl(country_gsvy)
outreg using table1_occ, bdec(3) tdec(3) keep (savingsdomgdp_gsvy female married nchild lnnetincome educ_2-educ_5 employment3_2 employment3_3 educfather_2-educfather_5 _Ioclass8_1-_Ioclass8_8 _cons) ///
		ctitles( "Variables" , "1st Gen (b)" ) ///
		rtitles("Dom. savings/GDP"\""\"Female"\ ""\"Married"\""\"Number of children"\""\"Log Monthly Income"\""\"Degree"\""\"Other higher degree"\""\"A-level"\""\"GCSE"\""\"Unemployed" \""\"Out of Labor Force"\ ///
		""\"Large employers & higher management"\""\"Higher professional"\""\"Lower management & professional"\""\"Intermediate"\""\"Small employers & own account "\""\"Lower supervisory & technical"\""\"Semi-routine"\""\"Routine"\""\"Father left school with no qualification"\""\"Father some qualification" \""\"Father post-school qualification" \""\ "Father university or higher degree"\""\"Constant") ///
		basefont(fs11) statfont(fs11) starloc(1) starlevels(10 5 1) merge

su lnamountsaved savingsdomgdp_gsvy female married nchild lnnetincome educ_1-educ_5  employment3_1 employment3_2 employment3_3 educfather_1-educfather_5 age _Ioclass8_* if e(sample)==1


* second generation
xi: reg lnamountsaved savingsdomgdp_gsvy female married nchild lnnetincome educ_2-educ_5 employment3_2 employment3_3 i.region i.wav i.age i.oclass8 i.region*i.wav educfather_2-educfather_5  if secondgsvy!=., cl(country_gsvy)
outreg using table1_occ, bdec(3) tdec(3) keep (savingsdomgdp_gsvy female married nchild lnnetincome educ_2-educ_5 employment3_2 employment3_3 educfather_2-educfather_5 _Ioclass8_1-_Ioclass8_8 _cons)  ///
		ctitles( "Variables" , "2nd Gen (b)" ) ///
		rtitles("Dom. savings/GDP"\""\"Female"\ ""\"Married"\""\"Number of children"\""\"Log Monthly Income"\""\"Degree"\""\"Other higher degree"\""\"A-level"\""\"GCSE"\""\"Unemployed" \""\"Out of Labor Force"\ ///
		""\"Large employers & higher management"\""\"Higher professional"\""\"Lower management & professional"\""\"Intermediate"\""\"Small employers & own account "\""\"Lower supervisory & technical"\""\"Semi-routine"\""\"Routine"\""\"Father left school with no qualification"\""\"Father some qualification" \""\"Father post-school qualification" \""\ "Father university or higher degree"\""\"Constant") ///
		basefont(fs11) statfont(fs11) starloc(1) starlevels(10 5 1)  merge

su lnamountsaved savingsdomgdp_gsvy female married nchild lnnetincome educ_1-educ_5  employment3_1 employment3_2 employment3_3 educfather_1-educfather_5 age _Ioclass8_* if e(sample)==1


* third generation
xi: reg lnamountsaved savingsdomgdp_gsvy female married nchild lnnetincome educ_2-educ_5 employment3_2 employment3_3 i.region i.wav i.age i.oclass8 i.region*i.wav educfather_2-educfather_5  if thirdgsvy!=., cl(country_gsvy)
outreg using table1_occ, bdec(3) tdec(3) keep (savingsdomgdp_gsvy female married nchild lnnetincome educ_2-educ_5 employment3_2 employment3_3 educfather_2-educfather_5 _Ioclass8_1-_Ioclass8_8 _cons)  ///
		ctitles( "Variables" , "3rd Gen (b)" ) ///
		rtitles("Dom. savings/GDP"\""\"Female"\ ""\"Married"\""\"Number of children"\""\"Log Monthly Income"\""\"Degree"\""\"Other higher degree"\""\"A-level"\""\"GCSE"\""\"Unemployed" \""\"Out of Labor Force"\ ///
		""\"Large employers & higher management"\""\"Higher professional"\""\"Lower management & professional"\""\"Intermediate"\""\"Small employers & own account "\""\"Lower supervisory & technical"\""\"Semi-routine"\""\"Routine"\""\"Father left school with no qualification"\""\"Father some qualification" \""\"Father post-school qualification" \""\ "Father university or higher degree"\""\"Constant") ///
		basefont(fs11) statfont(fs11) starloc(1) starlevels(10 5 1)  merge

su lnamountsaved savingsdomgdp_gsvy female married nchild lnnetincome educ_1-educ_5  employment3_1 employment3_2 employment3_3 educfather_1-educfather_5 age _Ioclass8_* if e(sample)==1


log close
