# Supplementary material for: The cultural origin of saving behavior
Source: PLoS One. 2018 Sep 12;13(9):e0202290. doi: 10.1371/journal.pone.0202290 (PMC6135367; doi:10.1371/journal.pone.0202290)
Supplement: S1 File — This zip file contains the STATA do-file used to replicate the results of the manuscript. The Understanding Society Survey data can be obtained from: https://www.understandingsociety.ac.uk. (ZIP) [file pone.0202290.s006.zip › Stata Codes to Upload/masterB_05_2018.do]

*******************************************************************************
*CULTURAL PERSISTANCE AND CHANGE OF WELFARE RELATED BEHAVIOURS: A THREE-GENERATION APPROACH
*
*This do file creates the MASTER DATA we use to ESTIMATE FINAL MODELS:
*																																								
*Last modification: 24/April/2018 (Berkay)
********************************************************************************
clear
set more off
global macdata 		"C:\Users\ozcanb\Dropbox\Understanding Society\SAVINGS PAPER\Data"
global macgallup 	"C:\Users\ozcanb\Dropbox\Understanding Society\SAVINGS PAPER\Data Construction\Gallup_2006-2014"
global macevs 		"C:\Users\ozcanb\Dropbox\Understanding Society\SAVINGS PAPER\Data Construction\European_Values_Study"
global macwvs 		"C:\Users\ozcanb\Dropbox\Understanding Society\SAVINGS PAPER\Data Construction\World_Values_Survey"
global macuss 		"C:\Users\ozcanb\Dropbox\Understanding Society\SAVINGS PAPER\Data Construction\Understanding_Society_Survey"
global macwdi 		"C:\Users\ozcanb\Dropbox\Understanding Society\SAVINGS PAPER\Data Construction\World_Development_Indicators"
global macgraphs 	"C:\Users\ozcanb\Dropbox\Understanding Society\SAVINGS PAPER\Graphs_tables"
global macoutreg 	"C:\Users\ozcanb\Dropbox\Understanding Society\SAVINGS PAPER\Outreg"

********************************************************************************
*1) Regressions using info of first interview from USS & averages per country over 1990-2014 from WDI and WVS/EVS
********************************************************************************

/* Averages per country 1990-2014 */
clear
set more off
tempfile averages
use "$macdata\final_WVS_EVS.dta", replace
*drop if year<1990
collapse (mean) thriftav trustav, by(country)
save `averages', replace

*** Savings variable used in the regressions below are defined here: they are the averages of the last 25 years
clear
set more off
tempfile averages2
use "$macdata\final_WDI.dta", replace
keep if year>=1990 & year<2011
collapse (mean) savingsdomgdp, by(country)
save `averages2', replace

clear
set more off
use "$macdata\final_uss_long_occ.dta", replace
*Using svy definition of generation:
g country = firstgsvy
replace country = secondgsvy if country==. & secondgsvy!=.
replace country = thirdgsvy if country==. & thirdgsvy!=.
replace country = . if country==97
merge m:1 country using `averages'
drop if _merge==2			//info for North Ireland, Hong Kong & UK	
drop _merge	
merge m:1 country using `averages2'	
ta country if _merge==2
drop if _merge==2			//info for Hong Kong & UK
drop _merge
rename thriftav thriftav_gsvy 
rename trustav trustav_gsvy
rename savingsdomgdp savingsdomgdp_gsvy
rename country country_gsvy
*Using father's lineage:
g country = firstgfather
replace country = secondgfather if country==. & secondgfather!=.
replace country = thirdgfather if country==. & thirdgfather!=.
replace country = . if country==97
merge m:1 country using `averages'
drop if _merge==2			//info for North Ireland, Hong Kong & UK	
drop _merge	
merge m:1 country using `averages2'	
ta country if _merge==2
drop if _merge==2			//info for Hong Kong & UK
drop _merge
rename thriftav thriftav_gfather 
rename trustav trustav_gfather
rename savingsdomgdp savingsdomgdp_gfather
rename country country_gfather
*Using mother's lineage:
g country = firstgmother
replace country = secondgmother if country==. & secondgmother!=.
replace country = thirdgmother if country==. & thirdgmother!=.
replace country = . if country==97
merge m:1 country using `averages'
drop if _merge==2			//info for North Ireland, Hong Kong & UK	
drop _merge	
merge m:1 country using `averages2'	
ta country if _merge==2
drop if _merge==2			//info for Hong Kong & UK
drop _merge
rename thriftav thriftav_gmother 
rename trustav trustav_gmother
rename savingsdomgdp savingsdomgdp_gmother
rename country country_gmother
foreach var in savingsdomgdp_gsvy savingsdomgdp_gfather savingsdomgdp_gmother {
	label var `var' "Savings at country of origin"		//Average gross domestic savings as % of GDP over 1990-2010
}


replace educ = 0 if educ==5
ta educ,g(educ_)
ta employment2,g(employment2_)
ta educfather,g(educfather_)
ta religion4,g(religion4_)
ta ethnicity2,g(ethnicity2_)

drop if region==12			//respondents from Northern Ireland are excluded

** Keep observations with savingsrate between zero and 1

replace savingsrate =. if savingsrate<0 & savingsrate>1
replace lnamountsaved =. if savingsrate<0 & savingsrate>1


*** Recategorize employment
gen employment3_1=0
replace employment3_1=1 if employment>=1 & employment<=2
replace employment3_1=. if employment>=97

gen employment3_2=0
replace employment3_2=1 if employment==3
replace employment3_2=. if employment>=97

gen employment3_3=0
replace employment3_3=1 if employment>=4 & employment<=11
replace employment3_3=. if employment>=97

*** rescaling our main independent variable: savingsdomgdp

rename savingsdomgdp_gsvy savingsdomgdp_gsvy_old
gen savingsdomgdp_gsvy =savingsdomgdp_gsvy_old/100


** Rescaling wealthproxydiff

gen wealthchange = wealthproxydif/10000


** Creating Positive savings dummy variables

gen positsave = 1 if wealthproxydif>0 & wealthproxydif!=. 
replace positsave=0 if wealthproxydif <= 0


gen positsave2 = wealthchange
replace positsave2 =0 if wealthchange<0

label var positsave "Positive savings or not"
label var positsave2 "positive or zero savings"


*** Generate first differences

* income
sort pid wave
by pid: gen incomediff= netincome[_n] - netincome[_n-2]


* married
sort pid wave
by pid: gen mardiff= married[_n] - married[_n-2]
ta mardiff
label var mardiff "-1 dissolutions ; 0 no change in marstat ; 1 entering a union"


* nchild
sort pid wave
by pid: gen nchildiff= nchild[_n] - nchild[_n-2]
ta nchildiff
label var nchildiff "change in number of children"

* employment change

sort pid wave
gen employed = 1 if employment2 <3
replace employed =. if employment2==.  
replace employed =0 if employment2 >2 & employment2<=4  
 
sort pid wave
by pid: gen employdiff= employed[_n] - employed[_n-2]
label var employdiff "change in binary employment stat"


* region
sort pid wave
by pid: gen regchange = 1 if region[_n] != region[_n-2] 
replace regchange=0 if region[_n]==region[_n-2] & region[_n]!=. 

label var regchange " dummy var indicating movers"


*education
sort pid wave
by pid: gen educhange = 1 if educ[_n] != educ[_n-2] 
replace educhange=0 if educ[_n]==educ[_n-2] & educ[_n]!=. 

label var educhange " dummy var indicating upgrade in education"


*** recoding ocupational class variables missingvalues***

replace oclass8_ =0 if oclass8==. 
replace oclass8_ = . if oclass8==0 &(employment==1 |employment==2)


save "C:\Users\ozcanb\Dropbox\Understanding Society\SAVINGS PAPER\Final\masterB_05_2018.dta", replace
